# Supplementary material for: Association Between Calcium Level, Bone Mineral Density, and Hip Fracture: Analysis Based on NHANES Data
Source: Healthcare (Basel). 2025 Feb 7;13(4):356. doi: 10.3390/healthcare13040356 (PMC11855654; doi:10.3390/healthcare13040356)
Supplement: Supplementary file 1 [file healthcare-13-00356-s001.zip]

Archive with 1 entries (1 files):
- fullanalysis.sas7bdat
